# Supplementary material for: Measuring Safety and Outcomes for the Use of Compassionate and Off-Label Therapies for Children, Adolescents, and Young Adults With Cancer in the SACHA-France Study
Source: JAMA Netw Open. 2023 Jul 3;6(7):e2321568. doi: 10.1001/jamanetworkopen.2023.21568 (PMC10318477; doi:10.1001/jamanetworkopen.2023.21568)
Supplement: Supplement 2. — eTable 2. Description of Characteristics of Patients and Prescriptions eTable 4. Characteristics of Patients With Solid Tumors, Brain Tumors, or Lymphomas With Objective Responses Reported [file jamanetwopen-e2321568-s002.xlsx]

## Sheet: Supl Table 2
Berlanga P, Ndounga-Diakou, LA, Aerts I, et al. Measuring safety and outcomes for the use of compassionate and off-label therapies for children, adolescents, and young adults with cancer in the SACHA-France Study. JAMA Netw Open. 2023;6(7):e2321568. doi:10.1001/jamanetworkopen.2023.21568
eTable 2. Description of Characteristics of Patients and Prescriptions
Patient	Sex	AGE at drug start (years)	SACHA Drug	Single-agent/Combination	If combination	Tumor group	Tumor type	Tumor subtype
1	Male	< 2	Tazemetostat	Single-agent		CNS tumor	Atypical teratoid/rhabdoid tumor
2	Female	>18	Tazemetostat	Single-agent		Non-CNS tumor	Other non-brain tumor	Nasopharyngeal carcinoma
3	Male	≥2 and <12	Trametinib	Single-agent		Non-CNS tumor	Plexiform neurofibroma
4	Male	≥12 and <18	Trametinib	Single-agent		CNS tumor	Optic nerve glioma
5	Male	≥2 and <12	Trametinib	Single-agent		CNS tumor	Low grade glioma	Pilocytic astrocytoma
6	Male	≥2 and <12	Trametinib	Single-agent		CNS tumor	Low grade glioma	Pilocytic astrocytoma
7	Male	≥12 and <18	Erlotinib	Combination with another anti-cancer drug	Sirolimus	CNS tumor	High grade glioma
8	Male	≥12 and <18	Regorafenib	Single-agent		CNS tumor	Ependymoma
9	Male	≥12 and <18	Trametinib	Single-agent		CNS tumor	High grade glioma	Glioblastoma
10	Male	≥12 and <18	Olaparib	Combination with another anti-cancer drug	Temozolomide	CNS tumor	High grade glioma	Glioblastoma
11	Male	≥12 and <18	Cabozantinib	Single-agent		Non-CNS tumor	Ewing and other PNET
12	Male	≥2 and <12	Trametinib	Single-agent		CNS tumor	Low grade glioma	Pilocytic astrocytoma
13	Male	≥2 and <12	Trametinib	Single-agent		CNS tumor	Low grade glioma	Pilocytic astrocytoma
14	Male	≥12 and <18	Trametinib	Single-agent		Non-CNS tumor	Plexiform neurofibroma
15	Male	≥2 and <12	Everolimus|Vandetanib	Combination with another anti-cancer drug		CNS tumor	Brain stem glioma
16	Male	≥2 and <12	Nivolumab	Single-agent		Non-CNS tumor	Melanoma
17	Male	≥2 and <12	Trametinib	Single-agent		CNS tumor	Optic nerve glioma
18	Male	>18	Dabrafenib mesylate|Trametinib	Combination with another anti-cancer drug		CNS tumor	Low grade glioma	Pilocytic astrocytoma
19	Male	≥2 and <12	Trametinib	Single-agent		CNS tumor	Low grade glioma	Pilocytic astrocytoma
20	Male	≥12 and <18	Lapatinib	Combination with another anti-cancer drug	Temozolomide	CNS tumor	Ependymoma
21	Female	≥12 and <18	Trametinib	Single-agent		CNS tumor	Low grade glioma	Pilocytic astrocytoma
22	Male	≥12 and <18	Trametinib	Single-agent		CNS tumor	Low grade glioma	Pilocytic astrocytoma
23	Male	< 2	Trametinib	Single-agent		CNS tumor	Low grade glioma	Gangliogliloma
24	Female	≥2 and <12	Trametinib	Single-agent		CNS tumor	Optic nerve glioma
25	Male	≥2 and <12	Selumetinib	Single-agent		CNS tumor	Low grade glioma	Pilocytic astrocytoma
26	Female	≥12 and <18	Trametinib	Single-agent		Non-CNS tumor	Plexiform neurofibroma
27	Female	< 2	Trametinib	Single-agent		CNS tumor	Low grade glioma	Pilocytic astrocytoma
28	Female	≥2 and <12	Dabrafenib mesylate|Trametinib	Combination with another anti-cancer drug		CNS tumor	Low grade glioma	Gangliogliloma
29	Male	>18	Nivolumab	Combination with another anti-cancer drug	Bevacizumab	CNS tumor	Low grade glioma	Gangliogliloma
30	Male	>18	Regorafenib	Single-agent		Non-CNS tumor	Osteosarcoma
31	Female	≥12 and <18	Larotrectinib	Single-agent		Non-CNS tumor	Other Soft Tissue Sarcoma	Pleiomorphic sarcoma
32	Female	≥2 and <12	Trametinib	Single-agent		CNS tumor	Low grade glioma	Pilocytic astrocytoma
33	Female	≥12 and <18	Dabrafenib mesylate|Trametinib	Combination with another anti-cancer drug		CNS tumor	High grade glioma	Anaplastic ganglioglioma
34	Female	≥2 and <12	Dabrafenib mesylate|Trametinib	Combination with another anti-cancer drug		CNS tumor	Low grade glioma	Gangliogliloma
35	Male	≥2 and <12	Glofitamab	Single-agent		Lymphoma	Non-Hodgkin Lymphoma
36	Female	≥2 and <12	Trametinib	Single-agent		CNS tumor	Optic nerve glioma
37	Male	≥12 and <18	Glofitamab	Single-agent		Lymphoma	Non-Hodgkin Lymphoma
38	Female	≥2 and <12	ONC201	Single-agent		CNS tumor	Brain stem glioma
39	Male	>18	Dabrafenib mesylate|Trametinib	Combination with another anti-cancer drug		Non-CNS tumor	Melanoma
40	Female	≥2 and <12	Trametinib	Single-agent		CNS tumor	Optic nerve glioma
41	Female	≥12 and <18	ONC201	Single-agent		CNS tumor	High grade glioma	Glioblastoma
42	Female	≥12 and <18	Regorafenib	Single-agent		Non-CNS tumor	Osteosarcoma
43	Female	≥2 and <12	Adavosertib	Single-agent		Non-CNS tumor	Other Soft Tissue Sarcoma	Brain sarcoma
44	Male	≥12 and <18	Regorafenib	Single-agent		Non-CNS tumor	Osteosarcoma	Brain sarcoma
45	Female	≥2 and <12	ONC201	Single-agent		CNS tumor	Brain stem glioma
46	Male	≥2 and <12	Pazopanib	Single-agent		Non-CNS tumor	Desmoid tumor
47	Female	≥2 and <12	Dabrafenib mesylate|Trametinib	Combination with another anti-cancer drug		CNS tumor	Low grade glioma	Pilocytic astrocytoma
48	Male	≥2 and <12	Dinutuximab beta	Combination with another anti-cancer drug	Topotecan/Cyclophosphamide	Non-CNS tumor	Neuroblastoma
49	Female	≥2 and <12	Dinutuximab beta	Combination with another anti-cancer drug	Topotecan/Cyclophosphamide	Non-CNS tumor	Neuroblastoma
50	Male	< 2	Dabrafenib mesylate|Trametinib	Combination with another anti-cancer drug		CNS tumor	Low grade glioma	Gangliogliloma
51	Female	≥2 and <12	Pazopanib	Single-agent		Non-CNS tumor	Other Soft Tissue Sarcoma	Brain sarcoma
52	Female	≥12 and <18	Trametinib	Single-agent		CNS tumor	Optic nerve glioma
53	Male	≥12 and <18	Dabrafenib mesylate|Trametinib	Combination with another anti-cancer drug		CNS tumor	Low grade glioma	Pilocytic astrocytoma
54	Female	≥2 and <12	ONC201	Single-agent		CNS tumor	Brain stem glioma
55	Male	≥2 and <12	ONC201	Single-agent		CNS tumor	Brain stem glioma
56	Female	≥2 and <12	Dabrafenib mesylate|Trametinib	Combination with another anti-cancer drug		CNS tumor	Low grade glioma	Gangliogliloma
57	Male	≥2 and <12	Trametinib	Single-agent		CNS tumor	Low grade glioma	Pilocytic astrocytoma
58	Male	≥2 and <12	ONC201	Single-agent		CNS tumor	Brain stem glioma
59	Female	≥12 and <18	Repotrectinib	Single-agent		Non-CNS tumor	Other Soft Tissue Sarcoma	Undiferentiated sarcoma
60	Female	≥12 and <18	Nivolumab|Trametinib	Combination with another anti-cancer drug		CNS tumor	High grade glioma	Glioblastoma
61	Female	≥2 and <12	ONC201	Single-agent		CNS tumor	Brain stem glioma
62	Male	≥2 and <12	Vismodegib	Combination with another anti-cancer drug	Temozolomide	CNS tumor	Medulloblastoma
63	Female	≥2 and <12	Trametinib	Single-agent		CNS tumor	Low grade glioma	Pilocytic astrocytoma
64	Female	≥12 and <18	Brentuximab vedotin	Single-agent		Lymphoma	Hodgkin Lymphoma
65	Male	≥2 and <12	Selumetinib	Single-agent		CNS tumor	Low grade glioma	Pilocytic astrocytoma
66	Male	≥12 and <18	Selumetinib	Single-agent		Non-CNS tumor	Plexiform neurofibroma
67	Male	≥12 and <18	Trametinib	Single-agent		CNS tumor	Low grade glioma	Pilocytic astrocytoma
68	Female	≥12 and <18	Dabrafenib mesylate|Trametinib	Combination with another anti-cancer drug		CNS tumor	Optic nerve glioma
69	Female	≥12 and <18	Brentuximab vedotin|Nivolumab	Combination with another anti-cancer drug		Lymphoma	Hodgkin Lymphoma
70	Male	≥12 and <18	Trametinib	Single-agent		CNS tumor	Low grade glioma	Pilocytic astrocytoma
71	Female	≥2 and <12	Trametinib	Single-agent		CNS tumor	Low grade glioma	Pilocytic astrocytoma
72	Male	≥2 and <12	Trametinib	Single-agent		CNS tumor	Optic nerve glioma
73	Female	< 2	Temsirolimus	Combination with another anti-cancer drug	Temozolomide/Irinotecan	Non-CNS tumor	Hepatoblastoma
74	Male	≥2 and <12	Dabrafenib mesylate|Trametinib	Combination with another anti-cancer drug		CNS tumor	Brain stem glioma
75	Female	≥2 and <12	Trametinib	Single-agent		CNS tumor	Optic nerve glioma
76	Female	≥2 and <12	Dabrafenib mesylate|Trametinib	Combination with another anti-cancer drug		CNS tumor	Low grade glioma	Pilocytic astrocytoma
77	Male	≥12 and <18	Dabrafenib mesylate|Trametinib	Combination with another anti-cancer drug		CNS tumor	Low grade glioma	Gangliogliloma
78	Female	≥2 and <12	Dabrafenib mesylate|Trametinib	Combination with another anti-cancer drug		CNS tumor	High grade glioma	Glioblastoma
79	Male	≥2 and <12	Dabrafenib mesylate|Trametinib	Combination with another anti-cancer drug		CNS tumor	Low grade glioma	Pilocytic astrocytoma
80	Male	≥12 and <18	Dabrafenib mesylate|Trametinib	Combination with another anti-cancer drug		CNS tumor	Low grade glioma	Pilocytic astrocytoma
81	Female	≥2 and <12	Trametinib	Single-agent		CNS tumor	Low grade glioma	Pilocytic astrocytoma
82	Male	≥2 and <12	Dabrafenib mesylate|Trametinib	Combination with another anti-cancer drug		CNS tumor	Low grade glioma	Gangliogliloma
83	Female	≥2 and <12	Trametinib	Single-agent		Non-CNS tumor	Plexiform neurofibroma
84	Female	≥2 and <12	Trametinib	Single-agent		CNS tumor	Low grade glioma	Pilocytic astrocytoma
85	Male	≥12 and <18	Dabrafenib mesylate|Trametinib	Combination with another anti-cancer drug		CNS tumor	Low grade glioma	Gangliogliloma
86	Female	≥2 and <12	Cobimetinib hemifumarate	Single-agent		Non-CNS tumor	Other non-brain tumor	Juvenile xanthogranuloma
87	Male	≥12 and <18	Cabozantinib	Single-agent		Non-CNS tumor	Osteosarcoma
88	Male	>18	ONC201	Single-agent		CNS tumor	High grade glioma	Glioblastoma
89	Female	≥2 and <12	Trametinib	Single-agent		CNS tumor	Low grade glioma	Pilocytic astrocytoma
90	Male	≥12 and <18	Regorafenib	Single-agent		Non-CNS tumor	Other non-brain tumor	GIST
91	Male	>18	Cabozantinib	Single-agent		Non-CNS tumor	Ewing sarcoma
92	Female	≥12 and <18	Axitinib	Combination with another anti-cancer drug	Etoposide	CNS tumor	Medulloblastoma
93	Female	≥2 and <12	Trametinib	Single-agent		CNS tumor	Optic nerve glioma
94	Female	≥2 and <12	Alectinib hydrochloride	Single-agent		Lymphoma	Non-Hodgkin Lymphoma
95	Male	≥12 and <18	Brentuximab vedotin|Nivolumab	Combination with another anti-cancer drug		Lymphoma	Hodgkin Lymphoma
96	Male	≥2 and <12	Dabrafenib mesylate	Single-agent		Non-CNS tumor	Other non-brain tumor	Hystiocitosis
97	Male	≥12 and <18	Brentuximab vedotin	Single-agent		Lymphoma	Hodgkin Lymphoma
98	Female	≥2 and <12	Dabrafenib mesylate|Trametinib	Combination with another anti-cancer drug		Non-CNS tumor	Other non-brain tumor	Pancreatoblastoma
99	Female	≥2 and <12	Trametinib	Single-agent		CNS tumor	Low grade glioma	Pilocytic astrocytoma
100	Male	>18	Cabozantinib	Single-agent		Non-CNS tumor	Ewing sarcoma
101	Male	≥2 and <12	Tazemetostat	Single-agent		CNS tumor	Atypical teratoid/rhabdoid tumor
102	Male	≥2 and <12	Tazemetostat	Single-agent		CNS tumor	Other brain tumor	Chordoma
103	Female	≥2 and <12	Dabrafenib mesylate|Trametinib	Combination with another anti-cancer drug		Non-CNS tumor	Other non-brain tumor	Pancreatoblastoma
104	Male	≥12 and <18	ONC201	Single-agent		CNS tumor	Brain stem glioma
105	Female	≥12 and <18	Trametinib	Single-agent		CNS tumor	High grade glioma	Anaplastic astrocytoma
106	Female	≥2 and <12	ONC201	Single-agent		CNS tumor	Brain stem glioma
107	Female	≥2 and <12	ONC201	Single-agent		CNS tumor	Brain stem glioma
108	Male	≥2 and <12	Dinutuximab beta	Combination with another anti-cancer drug	Topotecan/Cyclophosphamide	Non-CNS tumor	Neuroblastoma
109	Female	≥2 and <12	Dabrafenib mesylate|Trametinib	Combination with another anti-cancer drug		CNS tumor	Low grade glioma	Pleomorphic xanthoastrocytoma
110	Female	≥2 and <12	Dabrafenib mesylate|Trametinib	Combination with another anti-cancer drug		CNS tumor	Low grade glioma	Pilocytic astrocytoma
111	Female	≥12 and <18	Pazopanib	Single-agent		Non-CNS tumor	Rhabdomyosarcoma
112	Female	>18	Dabrafenib mesylate|Trametinib	Combination with another anti-cancer drug		CNS tumor	Optic nerve glioma
113	Female	≥12 and <18	Venetoclax	Combination with another anti-cancer drug	Azacitidina	Leukemia	Acute myeloid leukemia
114	Male	≥2 and <12	Inotuzumab ozogamicin	Single-agent		Leukemia	B-cell lymphoblastic leukemia
115	Male	≥2 and <12	Larotrectinib	Single-agent		CNS tumor	High grade glioma
116	Male	≥2 and <12	Azacitidine|Venetoclax	Combination with another anti-cancer drug		Leukemia	Acute myeloid leukemia
117	Male	≥12 and <18	Alectinib hydrochloride	Single-agent		Lymphoma	Non-Hodgkin Lymphoma
118	Male	≥2 and <12	Brentuximab vedotin|Nivolumab	Combination with another anti-cancer drug		Lymphoma	Hodgkin Lymphoma
119	Male	≥2 and <12	Trametinib	Single-agent		CNS tumor	Low grade glioma
120	Female	≥2 and <12	Inotuzumab ozogamicin	Single-agent		Leukemia	B-cell lymphoblastic leukemia
121	Male	≥2 and <12	Cabozantinib	Single-agent		Non-CNS tumor	Ewing sarcoma
122	Male	≥2 and <12	Trametinib	Single-agent		CNS tumor	Optic nerve glioma
123	Male	≥2 and <12	Selitrectinib (Loxo-195)	Single-agent		CNS tumor	Low grade glioma	Gangliogliloma
124	Male	>18	Dabrafenib mesylate|Trametinib	Combination with another anti-cancer drug		CNS tumor	High grade glioma
125	Male	>18	Vemurafenib	Single-agent		CNS tumor	High grade glioma
126	Male	>18	Dabrafenib mesylate|Trametinib	Combination with another anti-cancer drug	Bevacizumab	CNS tumor	High grade glioma
127	Male	≥12 and <18	Trametinib	Single-agent		CNS tumor	Low grade glioma	Pilocytic astrocytoma
128	Male	≥2 and <12	Trametinib	Single-agent		CNS tumor	Low grade glioma	Pilocytic astrocytoma
129	Male	≥2 and <12	Trametinib	Single-agent		CNS tumor	Low grade glioma	Pilocytic astrocytoma
130	Male	≥2 and <12	Trametinib	Single-agent		Non-CNS tumor	Plexiform neurofibroma
131	Female	≥2 and <12	Dinutuximab beta	Combination with another anti-cancer drug	Topotecan/Cyclophosphamide	Non-CNS tumor	Neuroblastoma
132	Female	≥2 and <12	ONC201	Single-agent		CNS tumor	Brain stem glioma
133	Female	≥2 and <12	Larotrectinib	Single-agent		CNS tumor	Other brain tumor	Infant cerebral glioma
134	Male	≥12 and <18	Trametinib	Single-agent		CNS tumor	Low grade glioma	Pilocytic astrocytoma
135	Female	≥2 and <12	Pazopanib	Single-agent		Non-CNS tumor	Other non-brain tumor	Renal carcinoma
136	Male	≥2 and <12	Cabozantinib	Single-agent		Non-CNS tumor	Osteosarcoma
137	Female	≥12 and <18	Cabozantinib	Single-agent		Non-CNS tumor	Ewing sarcoma
138	Male	≥12 and <18	Brentuximab vedotin|Nivolumab	Combination with another anti-cancer drug		Lymphoma	Hodgkin Lymphoma
139	Male	≥12 and <18	Pazopanib	Single-agent		Non-CNS tumor	Desmoid tumor
140	Male	≥12 and <18	Trametinib	Single-agent		Non-CNS tumor	Neuroblastoma
141	Female	≥2 and <12	Nivolumab	Single-agent		Non-CNS tumor	Melanoma
142	Male	< 2	Dabrafenib mesylate|Trametinib	Combination with another anti-cancer drug		CNS tumor	Optic nerve glioma
143	Male	≥2 and <12	Pazopanib	Single-agent		Non-CNS tumor	Ewing sarcoma
144	Male	≥12 and <18	Cabozantinib	Single-agent		Non-CNS tumor	Osteosarcoma
145	Male	≥2 and <12	Dabrafenib mesylate|Trametinib	Combination with another anti-cancer drug		CNS tumor	Low grade glioma	Pilocytic astrocytoma
146	Male	≥12 and <18	Pazopanib	Single-agent		Non-CNS tumor	Other non-brain tumor	Nasopharyngeal carcinoma
147	Male	≥2 and <12	Trametinib	Single-agent		CNS tumor	Optic nerve glioma
148	Male	≥12 and <18	Pazopanib	Combination with another anti-cancer drug	Vinblastine	Non-CNS tumor	Desmoid tumor
149	Male	≥2 and <12	Trastuzumab emtansine	Combination with another anti-cancer drug	Cyclophosphamide/Vincristine	Non-CNS tumor	Neuroblastoma
150	Male	≥12 and <18	Cabozantinib	Single-agent		Non-CNS tumor	Osteosarcoma
151	Female	≥2 and <12	Dabrafenib mesylate	Single-agent		CNS tumor	High grade glioma	Glioblastoma
152	Male	≥12 and <18	Tazemetostat	Single-agent		Non-CNS tumor	Ewing sarcoma
153	Male	≥2 and <12	Trametinib	Single-agent		CNS tumor	Optic nerve glioma
154	Male	≥12 and <18	ONC201	Single-agent		CNS tumor	Brain stem glioma
155	Male	≥2 and <12	Regorafenib	Combination with another anti-cancer drug	Irinotecan/Vincristine	Non-CNS tumor	Ewing sarcoma
156	Male	>18	Cabozantinib	Single-agent		Non-CNS tumor	Osteosarcoma
157	Female	≥12 and <18	Regorafenib	Combination with another anti-cancer drug	Temozolomide/Irinotecan/Vincristine	Non-CNS tumor	Rhabdomyosarcoma
158	Female	≥2 and <12	ONC201	Single-agent		CNS tumor	Brain stem glioma
159	Male	UNK	Venetoclax	Combination with another anti-cancer drug	Endoxan	UNK	UNK	UNK
160	Female	≥2 and <12	Nirogacestat	Single-agent		Non-CNS tumor	Other Soft Tissue Sarcoma	Gardner's fibroma
161	Male	≥2 and <12	Trametinib	Single-agent		Non-CNS tumor	Plexiform neurofibroma
162	Female	≥2 and <12	Trametinib	Single-agent		CNS tumor	Low grade glioma	Pilocytic astrocytoma
163	Male	≥12 and <18	Cabozantinib	Single-agent		Non-CNS tumor	Osteosarcoma
164	Male	≥2 and <12	Tazemetostat	Single-agent		CNS tumor	Atypical teratoid/rhabdoid tumor
165	Male	≥2 and <12	Dabrafenib mesylate|Trametinib	Combination with another anti-cancer drug		CNS tumor	Low grade glioma	Pilocytic astrocytoma
166	Male	≥2 and <12	Trametinib	Single-agent		CNS tumor	Low grade glioma	Pilocytic astrocytoma
167	Male	>18	Regorafenib	Single-agent		Non-CNS tumor	Osteosarcoma
168	Female	≥12 and <18	Trametinib	Single-agent		Non-CNS tumor	Plexiform neurofibroma
169	Male	>18	Tazemetostat	Single-agent		CNS tumor	Atypical teratoid/rhabdoid tumor
170	Male	>18	Cabozantinib	Single-agent		Non-CNS tumor	Osteosarcoma
171	Male	>18	Trametinib	Single-agent		CNS tumor	Low grade glioma	Pleomorphic xanthoastrocytoma
172	Female	≥2 and <12	Dabrafenib mesylate|Trametinib	Combination with another anti-cancer drug		CNS tumor	Optic nerve glioma
173	Female	≥12 and <18	Dabrafenib mesylate|Trametinib	Combination with another anti-cancer drug		CNS tumor	Low grade glioma	Pleomorphic xanthoastrocytoma
174	Male	≥12 and <18	Cabozantinib	Single-agent		Non-CNS tumor	Ewing sarcoma
175	Female	< 2	Venetoclax	Combination with another anti-cancer drug	Azacitidine	Leukemia	Acute myeloid leukemia
176	Male	UNK	Crizotinib	Single-agent		CNS tumor	High grade glioma	Glioblastoma
177	Male	≥12 and <18	Dabrafenib mesylate|Trametinib	Combination with another anti-cancer drug		CNS tumor	Low grade glioma	Gangliogliloma
178	Female	≥12 and <18	Selumetinib	Single-agent		Leukemia	B-cell lymphoblastic leukemia
179	Male	>18	Regorafenib	Single-agent		Non-CNS tumor	Osteosarcoma
180	Female	≥2 and <12	Erlotinib	Single-agent		CNS tumor	High grade glioma
181	Female	UNK	Trametinib	Single-agent		UNK	UNK	UNK
182	Female	UNK	Dabrafenib mesylate	Single-agent		CNS tumor	Optic nerve glioma
183	Female	UNK	Selumetinib	Single-agent		UNK	UNK	UNK
184	Male	≥2 and <12	Trametinib	Single-agent		CNS tumor	Low grade glioma	Pilocytic astrocytoma
185	Male	≥2 and <12	Trametinib	Single-agent		CNS tumor	High grade glioma	Anaplastic astrocytoma
186	Male	≥12 and <18	Atezolizumab	Combination with another anti-cancer drug	Carboplatine/Etoposide	Non-CNS tumor	Other non-brain tumor	Lung carcinoma
187	Male	≥2 and <12	Larotrectinib	Single-agent		Non-CNS tumor	Rhabdomyosarcoma
188	Male	≥12 and <18	Regorafenib	Single-agent		Non-CNS tumor	Ewing sarcoma
189	Female	≥12 and <18	Regorafenib	Single-agent		Non-CNS tumor	Ewing sarcoma
190	Female	≥12 and <18	Crizotinib	Single-agent		Non-CNS tumor	Other Soft Tissue Sarcoma	Undiferentiated sarcoma
191	Male	≥2 and <12	Crizotinib	Single-agent		Leukemia	Acute myeloid leukemia
192	Male	≥2 and <12	Alectinib hydrochloride	Single-agent		Leukemia	Acute myeloid leukemia
193	Male	< 2	Venetoclax	Single-agent		Leukemia	Acute myeloid leukemia
194	Male	≥2 and <12	Venetoclax	Combination with another anti-cancer drug	Azacitidina	Leukemia	Acute myeloid leukemia
195	Female	≥2 and <12	Venetoclax	Combination with another anti-cancer drug	Azacitidina	Leukemia	Other leukemia
196	Male	< 2	Venetoclax	Combination with another anti-cancer drug	Azacitidina/Cytarabine	Leukemia	Acute myeloid leukemia
197	Female	≥2 and <12	Venetoclax	Combination with another anti-cancer drug	Azacitidina	Leukemia	Acute myeloid leukemia
198	Male	≥2 and <12	Venetoclax	Single-agent		Leukemia	Acute myeloid leukemia
199	Female	≥12 and <18	Ponatinib	Single-agent		Leukemia	B-cell lymphoblastic leukemia
200	Male	≥12 and <18	Venetoclax	Combination with another anti-cancer drug	Fludarabine/Cytarabine	Leukemia	Acute myeloid leukemia
201	Male	≥12 and <18	Inotuzumab ozogamicin	Single-agent		Leukemia	B-cell lymphoblastic leukemia
202	Female	≥2 and <12	Midostaurin	Combination with another anti-cancer drug	Daunorubicine/Vincristine/Dexamethasone	Leukemia	Other leukemia
203	Male	≥2 and <12	Inotuzumab ozogamicin	Single-agent		Leukemia	B-cell lymphoblastic leukemia
204	Female	≥12 and <18	Tagraxofusp	Single-agent		Leukemia	Other leukemia
205	Male	≥2 and <12	SNDX 5613	Single-agent		Leukemia	Other leukemia
206	Male	≥2 and <12	Ponatinib	Combination with another anti-cancer drug	Cytarabine/PEG-Asparaginase/Dexamethasone	Leukemia	B-cell lymphoblastic leukemia
207	Male	≥2 and <12	Ponatinib/Blinatumumab	Combination with another anti-cancer drug		Leukemia	B-cell lymphoblastic leukemia
208	Female	≥2 and <12	Venetoclax/Midostaurin	Combination with another anti-cancer drug	Methotrexate/Vincristine/Dexamethasone	Leukemia	Other leukemia
209	Male	UNK	Alectinib hydrochloride	Single-agent		UNK	UNK	UNK
210	Male	≥12 and <18	Brentuximab vedotin|Nivolumab	Combination with another anti-cancer drug		Lymphoma	Hodgkin Lymphoma
211	Male	≥12 and <18	Venetoclax	Combination with another anti-cancer drug	Azacitidina	Leukemia	Acute myeloid leukemia
212	Male	≥12 and <18	Cabozantinib	Single-agent		Non-CNS tumor	Osteosarcoma
213	Female	≥2 and <12	Temsirolimus	Single-agent		Non-CNS tumor	Neuroblastoma
214	Female	≥12 and <18	Alectinib hydrochloride	Single-agent		Lymphoma	Non-Hodgkin Lymphoma
215	Female	≥2 and <12	Crizotinib	Single-agent		Lymphoma	Non-Hodgkin Lymphoma
216	Male	≥2 and <12	Regorafenib	Single-agent		Non-CNS tumor	Osteosarcoma
217	Female	≥2 and <12	Ruxolitinib	Single-agent		Leukemia	Acute myeloid leukemia
218	Female	≥12 and <18	Ruxolitinib	Combination with another anti-cancer drug	CAALL B-HR consolidation	Leukemia	B-cell lymphoblastic leukemia
219	Male	≥2 and <12	Atezolizumab|Pembrolizumab	Combination with another anti-cancer drug		Non-CNS tumor	Other non-brain tumor	Hepatocellular carcinoma
220	Female	≥2 and <12	Pazopanib	Single-agent		CNS tumor	Other brain tumor	Neuronal and mixed neuronal-glial tumor - Rosette-forming glioneuronal tumour
221	Male	≥2 and <12	Tazemetostat	Single-agent		CNS tumor	Atypical teratoid/rhabdoid tumor
222	Female	≥2 and <12	Crizotinib	Single-agent		CNS tumor	Other brain tumor	Supratentorial malignant brain sarcoma
223	Male	>18	Crizotinib	Single-agent		Non-CNS tumor	Inflamatory myofibroblastic tumor
224	Male	>18	Cabozantinib	Single-agent		Non-CNS tumor	Ewing sarcoma
225	Male	≥2 and <12	Lorlatinib	Single-agent		Non-CNS tumor	Neuroblastoma
226	Female	≥2 and <12	Trametinib	Single-agent		CNS tumor	Low grade glioma	Pilocytic astrocytoma
227	Female	≥12 and <18	Crizotinib	Single-agent		CNS tumor	Other brain tumor	Tumeur myofibroblastique inflammatoire meningeal
228	Female	>18	Pazopanib	Single-agent		Non-CNS tumor	Desmoid tumor
229	Male	≥12 and <18	Dabrafenib mesylate|Trametinib	Combination with another anti-cancer drug		CNS tumor	Low grade glioma	Gangliogliloma
230	Male	≥12 and <18	Selumetinib	Single-agent		Non-CNS tumor	Plexiform neurofibroma
231	Male	≥12 and <18	Tazemetostat	Single-agent		Non-CNS tumor	Other non-brain tumor	Chordoma
232	Male	≥2 and <12	Dabrafenib mesylate|Trametinib	Combination with another anti-cancer drug		CNS tumor	Low grade glioma	Pilocytic astrocytoma
233	Female	>18	Palbociclib	Single-agent		Non-CNS tumor	Other non-brain tumor	Chordoma
234	Female	< 2	Tazemetostat	Single-agent		CNS tumor	Atypical teratoid/rhabdoid tumor
235	Female	≥2 and <12	Capmatinib	Single-agent		CNS tumor	Other brain tumor	Supratentorial malignant brain sarcoma
236	Male	≥2 and <12	Alectinib hydrochloride	Single-agent		Lymphoma	Non-Hodgkin Lymphoma
237	Female	≥2 and <12	Trametinib	Single-agent		CNS tumor	Low grade glioma	Pilocytic astrocytoma
238	Male	< 2	Pazopanib	Single-agent		Non-CNS tumor	Other Soft Tissue Sarcoma	Rhabdoid tumor
239	Female	>18	Pazopanib	Single-agent		Non-CNS tumor	Desmoid tumor
240	Male	≥12 and <18	Lorlatinib	Single-agent		Non-CNS tumor	Neuroblastoma
241	Male	>18	Regorafenib	Single-agent		Non-CNS tumor	Osteosarcoma
242	Male	≥2 and <12	Trametinib	Single-agent		CNS tumor	Low grade glioma	Pilocytic astrocytoma
243	Male	≥12 and <18	Tazemetostat	Single-agent		Non-CNS tumor	Thyroid cancer
244	Male	< 2	Tazemetostat	Single-agent		Non-CNS tumor	Other Soft Tissue Sarcoma	Rhabdoid tumor
245	Female	≥2 and <12	Tepotinib	Single-agent		CNS tumor	Other brain tumor	Supratentoriel malignant brain sarcoma
246	Female	< 2	Tazemetostat	Single-agent		CNS tumor	Atypical teratoid/rhabdoid tumor
247	Male	>18	Trametinib	Single-agent		CNS tumor	Other brain tumor	Craniopharyngioma
248	Female	>18	Pazopanib	Single-agent		Non-CNS tumor	Other Soft Tissue Sarcoma	MPNST
249	Female	≥2 and <12	Trametinib	Single-agent		CNS tumor	Optic nerve glioma
250	Male	>18	Regorafenib	Single-agent		Non-CNS tumor	Osteosarcoma
251	Female	≥2 and <12	Alectinib hydrochloride	Single-agent		Non-CNS tumor	Inflamatory myofibroblastic tumor
252	Female	≥12 and <18	Regorafenib	Single-agent		CNS tumor	Brain stem glioma
253	Female	≥2 and <12	ONC201	Single-agent		CNS tumor	Brain stem glioma
254	Female	≥2 and <12	Lorlatinib	Single-agent		Non-CNS tumor	Neuroblastoma
255	Female	< 2	Larotrectinib	Single-agent		Non-CNS tumor	Infantile fibrosarcoma
256	Female	≥12 and <18	Vismodegib	Single-agent		CNS tumor	Medulloblastoma
257	Female	≥12 and <18	Dabrafenib mesylate|Trametinib	Combination with another anti-cancer drug		CNS tumor	Low grade glioma	Gangliogliloma
258	Male	< 2	Trametinib	Single-agent		Non-CNS tumor	Plexiform neurofibroma
259	Female	>18	Vismodegib	Single-agent		CNS tumor	Medulloblastoma
260	Male	≥2 and <12	ONC201	Single-agent		CNS tumor	Brain stem glioma
261	Male	≥12 and <18	Dabrafenib mesylate|Trametinib	Combination with another anti-cancer drug		CNS tumor	Low grade glioma	Pilocytic astrocytoma
262	Male	≥2 and <12	Trametinib	Single-agent		CNS tumor	Optic nerve glioma
263	Female	≥12 and <18	Ivosidenib	Single-agent		Non-CNS tumor	Other non-brain tumor	Chondrosarcoma
264	Male	≥12 and <18	Regorafenib	Single-agent		Non-CNS tumor	Ewing sarcoma
265	Female	≥12 and <18	Trametinib	Single-agent		CNS tumor	Low grade glioma	Pilocytic astrocytoma
266	Female	≥12 and <18	ONC201	Single-agent		CNS tumor	Brain stem glioma
267	Male	≥12 and <18	Regorafenib	Single-agent		Non-CNS tumor	Osteosarcoma
268	Male	< 2	Larotrectinib	Single-agent		Non-CNS tumor	Infantile fibrosarcoma
269	Female	>18	Crizotinib	Single-agent		CNS tumor	Other brain tumor	Tumeur myofibroblastique inflammatoire meningeal
270	Female	≥12 and <18	Vandetanib/Everolimus	Combination with another anti-cancer drug		CNS tumor	Brain stem glioma
271	Male	≥2 and <12	ONC201	Single-agent		CNS tumor	Brain stem glioma
272	Female	≥2 and <12	Inotuzumab ozogamicin	Single-agent		Leukemia	B-cell lymphoblastic leukemia
273	Female	≥2 and <12	Lenvatinib mesilate	Single-agent		CNS tumor	Brain stem glioma
274	Male	≥2 and <12	Regorafenib	Single-agent		Non-CNS tumor	Osteosarcoma
275	Male	≥12 and <18	Regorafenib	Single-agent		Non-CNS tumor	Osteosarcoma
276	Male	≥12 and <18	Trametinib	Single-agent		CNS tumor	Low grade glioma	Pilocytic astrocytoma
277	Male	≥12 and <18	Brentuximab vedotin|Nivolumab	Combination with another anti-cancer drug		Lymphoma	Hodgkin Lymphoma
278	Female	≥12 and <18	ONC201	Single-agent		CNS tumor	Brain stem glioma
279	Male	UNK	ONC201	Single-agent		CNS tumor	Brain stem glioma
280	Female	≥2 and <12	Erdafitinib	Single-agent		CNS tumor	Brain stem glioma
281	Male	≥12 and <18	Cabozantinib	Single-agent		Non-CNS tumor	Ewing sarcoma
282	Male	≥12 and <18	Brentuximab vedotin	Single-agent		Lymphoma	Hodgkin Lymphoma
283	Female	≥2 and <12	Trametinib	Single-agent		CNS tumor	Low grade glioma	Pilocytic astrocytoma
284	Male	≥2 and <12	Lorlatinib	Single-agent		Non-CNS tumor	Neuroblastoma
285	Female	UNK	Dabrafenib mesylate|Trametinib	Combination with another anti-cancer drug		CNS tumor	Low grade glioma	Pleomorphic xanthoastrocytoma
286	Male	UNK	Lorlatinib	Single-agent		UNK	UNK	UNK
287	Female	≥2 and <12	Vorinostat	Single-agent		Non-CNS tumor	Other non-brain tumor	Nephroblastoma
288	Female	≥12 and <18	Cabozantinib	Single-agent		Non-CNS tumor	Osteosarcoma
289	Male	≥12 and <18	Larotrectinib	Single-agent		Non-CNS tumor	Other Soft Tissue Sarcoma	Undiferentiated sarcoma
290	Male	≥2 and <12	Selpercatinib (Loxo 292)	Single-agent		Non-CNS tumor	Thyroid cancer
291	Female	>18	Crizotinib	Single-agent		Non-CNS tumor	Inflamatory myofibroblastic tumor
292	Female	≥12 and <18	Regorafenib	Single-agent		Non-CNS tumor	Osteosarcoma
293	Female	≥2 and <12	Pazopanib	Single-agent		Non-CNS tumor	Rhabdomyosarcoma
294	Male	≥12 and <18	Pazopanib	Single-agent		Non-CNS tumor	Rhabdomyosarcoma
295	Male	≥12 and <18	Larotrectinib	Single-agent		Non-CNS tumor	Other Soft Tissue Sarcoma	Undiferentiated sarcoma
296	Female	UNK	Dabrafenib mesylate|Trametinib	Combination with another anti-cancer drug		UNK	UNK	UNK
297	Female	≥2 and <12	Xentuzumab	Single-agent		Non-CNS tumor	Hepatoblastoma
298	Female	≥2 and <12	Pazopanib	Single-agent		Non-CNS tumor	Hepatoblastoma
299	Female	≥12 and <18	Dabrafenib mesylate|Trametinib	Combination with another anti-cancer drug		CNS tumor	Low grade glioma	Gangliogliloma
300	Male	>18	Alectinib hydrochloride	Single-agent		Lymphoma	Non-Hodgkin Lymphoma
301	Male	≥2 and <12	Nivolumab	Single-agent		Non-CNS tumor	Other non-brain tumor	Sarcomatoid carcinoma
302	Female	≥12 and <18	Tazemetostat	Combination with another anti-cancer drug	Methotrexate/Vincristine	Non-CNS tumor	Thyroid cancer
303	Male	≥2 and <12	Larotrectinib	Single-agent		Non-CNS tumor	Thyroid cancer
304	Male	UNK	Trametinib	Single-agent		Non-CNS tumor	Plexiform neurofibroma
305	Male	≥12 and <18	Regorafenib	Single-agent		Non-CNS tumor	Ewing sarcoma
306	Female	≥2 and <12	Dabrafenib mesylate|Trametinib	Combination with another anti-cancer drug		CNS tumor	Low grade glioma	Gangliogliloma
307	Male	≥12 and <18	ONC201/Osimertinib	Combination with another anti-cancer drug		CNS tumor	Low grade glioma	Gangliogliloma
308	Male	≥2 and <12	ONC201	Single-agent		CNS tumor	Brain stem glioma
309	Male	≥12 and <18	Osimertinib mesylate	Single-agent		CNS tumor	Other brain tumor	Bithalamic tumor (diffuse glial tumor with an astrocytic phenotype)
310	Female	≥12 and <18	Trametinib	Single-agent		Non-CNS tumor	Plexiform neurofibroma
311	Female	≥2 and <12	Trametinib	Single-agent		CNS tumor	Low grade glioma	Pilocytic astrocytoma
312	Male	≥2 and <12	Dabrafenib mesylate|Trametinib	Combination with another anti-cancer drug		CNS tumor	Low grade glioma	Pilocytic astrocytoma
313	Female	≥2 and <12	Inotuzumab ozogamicin	Single-agent		Leukemia	B-cell lymphoblastic leukemia
314	Female	UNK	Obinutuzumab|Venetoclax	Combination with another anti-cancer drug		Lymphoma	Non-Hodgkin Lymphoma
315	Female	UNK	Trametinib	Single-agent		CNS tumor	Low grade glioma	Pilocytic astrocytoma
316	Female	UNK	Selumetinib	Single-agent		UNK	UNK	UNK
317	Male	UNK	Trametinib	Single-agent		UNK	UNK	UNK
318	Male	UNK	Trametinib	Single-agent		UNK	UNK	UNK
319	Male	>18	Cabozantinib	Single-agent		Non-CNS tumor	Ewing sarcoma
320	Male	≥12 and <18	Regorafenib	Single-agent		Non-CNS tumor	Osteosarcoma
321	Male	≥12 and <18	Azacitidine|Venetoclax	Combination with another anti-cancer drug		Leukemia	Acute myeloid leukemia
322	Male	UNK	Crizotinib	Single-agent		Non-CNS tumor	Inflamatory myofibroblastic tumor
323	Female	≥12 and <18	Brentuximab vedotin	Single-agent		Lymphoma	Hodgkin Lymphoma
324	Female	≥2 and <12	Pazopanib	Single-agent		Non-CNS tumor	Ewing sarcoma
325	Male	≥12 and <18	ONC201	Single-agent		CNS tumor	High grade glioma	Glioblastoma
326	Male	≥2 and <12	Dabrafenib mesylate|Trametinib	Combination with another anti-cancer drug		CNS tumor	Low grade glioma	Pilocytic astrocytoma
327	Female	≥12 and <18	Venetoclax	Combination with another anti-cancer drug	Azacitidina	Leukemia	Acute myeloid leukemia
328	Male	≥12 and <18	Daratumumab	Combination with another anti-cancer drug	Doxorubicin/Vincristine	Leukemia	T Acute lymphoblastic leukemia
329	Male	< 2	Trametinib	Single-agent		CNS tumor	Low grade glioma	Pilocytic astrocytoma
330	Male	≥2 and <12	Ponatinib	Combination with another anti-cancer drug	CONSOLIDATION EORTC VHR	Leukemia	B-cell lymphoblastic leukemia
331	Female	≥12 and <18	Gemtuzumab ozogamicin	Single-agent		Leukemia	Acute myeloid leukemia
332	Male	≥2 and <12	Trametinib	Single-agent		CNS tumor	Low grade glioma	Pilocytic astrocytoma
333	Female	>18	Praseltinib	Single-agent		Non-CNS tumor	Thyroid cancer
334	Male	< 2	Trametinib	Single-agent		Non-CNS tumor	Plexiform neurofibroma
335	Male	≥2 and <12	Dabrafenib mesylate	Single-agent		Non-CNS tumor	Other Soft Tissue Sarcoma	Histyocitosis
336	Female	≥2 and <12	Lorlatinib	Single-agent		Non-CNS tumor	Neuroblastoma
337	Male	≥12 and <18	Pazopanib	Single-agent		Non-CNS tumor	Desmoid tumor
338	Male	≥12 and <18	Alectinib hydrochloride	Single-agent		Lymphoma	Non-Hodgkin Lymphoma
339	Male	≥12 and <18	Dabrafenib mesylate|Trametinib	Combination with another anti-cancer drug		CNS tumor	Low grade glioma	Pilocytic astrocytoma
340	Male	≥12 and <18	Ponatinib	Combination with another anti-cancer drug	INTREALL HR sans asparginase ni bortezomib	Leukemia	Other leukemia
341	Male	≥2 and <12	Gemtuzumab ozogamicin	Combination with another anti-cancer drug	MYECHILD VENETOCLAX	Leukemia	Other leukemia
342	Male	≥2 and <12	ONC201	Single-agent		CNS tumor	Brain stem glioma
343	Female	≥12 and <18	Regorafenib	Single-agent		Non-CNS tumor	Osteosarcoma
344	Male	≥2 and <12	Dabrafenib mesylate|Trametinib	Combination with another anti-cancer drug		CNS tumor	Low grade glioma	Gangliogliloma
345	Female	≥2 and <12	Trametinib	Single-agent		CNS tumor	Low grade glioma	Pilocytic astrocytoma
346	Female	≥12 and <18	Dabrafenib mesylate|Trametinib	Combination with another anti-cancer drug		CNS tumor	High grade glioma	Xanto-astrocytome pléomorphe grade III de la OMS
347	Male	< 2	Larotrectinib	Single-agent		Non-CNS tumor	Infantile fibrosarcoma
348	Male	≥12 and <18	Trametinib	Single-agent		CNS tumor	Low grade glioma	Pilocytic astrocytoma
349	Male	≥2 and <12	ONC201	Single-agent		CNS tumor	Brain stem glioma
350	Female	≥2 and <12	Trametinib	Single-agent		CNS tumor	Low grade glioma	Pilocytic astrocytoma
351	Male	≥12 and <18	Cabozantinib	Single-agent		Non-CNS tumor	Osteosarcoma

## Sheet: Supl Table 4
eTable 4. Characteristics of Patients With Solid Tumors, Brain Tumors, or Lymphomas With Objective Responses Reported
Patient	Sex	AGE at drug start (years)	SACHA Drug	Single-agent/Combination	If combination	Molecular alteration leading to SACHA drug	Gen	Type of alteration	Type of tumor1	Type of tumor2	Type of tumor3	Best ORR	Previosly reported	Date of first EMA approval	EMA approval indication
1	Male	<2	Tazemetostat	Single-agent		Yes	SMARCA/B	Deletion	III. CNS and Miscellaneous Intracranial and Intraspinal Neoplasms	(c.4) Atypical teratoid/rhabdoid tumor		PR	Yes	Not approved	Not approved
2	Male	≥2 and <12	Trametinib	Single-agent		Yes	BRAF	Fusion	III. CNS and Miscellaneous Intracranial and Intraspinal Neoplasms	(b) Astrocytomas		PR	Yes	2014	Adult patients only with BRAF V600 mutated melanoma
3	Male	≥2 and <12	Trametinib	Single-agent		Yes	BRAF		III. CNS and Miscellaneous Intracranial and Intraspinal Neoplasms	(b) Astrocytomas		PR	Yes	2014	Adult patients only with BRAF V600 mutated melanoma
4	Male	≥18	Dabrafenib mesylate|Trametinib	Combination with another anti-cancer drug		Yes	BRAF	Mutation	III. CNS and Miscellaneous Intracranial and Intraspinal Neoplasms	(b) Astrocytomas		PR	Yes	2013	Several indications in adults only (BRAF V600 mutated melanoma, non-small cell lung cancer)
5	Female	<2	Trametinib	Single-agent		Yes	BRAF	Fusion	III. CNS and Miscellaneous Intracranial and Intraspinal Neoplasms	(b) Astrocytomas		PR	Yes	2014	Adult patients only with BRAF V600 mutated melanoma
6	Female	≥2 and <12	Dabrafenib mesylate|Trametinib	Combination with another anti-cancer drug		Yes	BRAF	Mutation	III. CNS and Miscellaneous Intracranial and Intraspinal Neoplasms	(d.1) Low grade glioma		PR	Yes	2013	Several indications in adults only (BRAF V600 mutated melanoma, non-small cell lung cancer)
7	Male	≥2 and <12	Anti-CD20/CD3 antibody	Single-agent		Yes	Other	IHC	II. Lymphomas and reticuloendothelial neoplasms	(c) Burkitt lymphoma		CR	NO	Not approved	Not approved
8	Female	≥2 and <12	Trametinib	Single-agent		Yes	NF1	Mutation	III. CNS and Miscellaneous Intracranial and Intraspinal Neoplasms	(d.1) Low grade glioma		PR	Yes	2014	Adult patients only with BRAF V600 mutated melanoma
9	Male	≥2 and <12	Dinutuximab beta	Combination with another anti-cancer drug	Topotecan/Cyclophosphamide	No			IV. Neuroblastoma And Other Peripheral Nervous Cell Tumors	(a) Neuroblastoma and ganglioneuroblastoma		PR	Yes	2017	Maintenance therapy of patients aged 12 months and above with high-risk neuroblastoma after high-dose chemotherapy, as monotherapy only
10	Female	≥12 and <18	Trametinib	Single-agent		Yes	NF1	Mutation	III. CNS and Miscellaneous Intracranial and Intraspinal Neoplasms	(d.1) Low grade glioma		PR	Yes	2014	Adult patients only with BRAF V600 mutated melanoma
11	Male	≥2 and <12	Vismodegib	Combination with another anti-cancer drug	Temozolomide	Yes	PTCH1	Mutation	III. CNS and Miscellaneous Intracranial and Intraspinal Neoplasms	(c.1) Medulloblastomas		CR	Yes	2013	Adult patients only with basal cell carcinoma
12	Female	≥12 and <18	Dabrafenib mesylate|Trametinib	Combination with another anti-cancer drug		Yes	BRAF	Mutation	III. CNS and Miscellaneous Intracranial and Intraspinal Neoplasms	(d.1) Low grade glioma		CR	Yes	2013	Several indications in adults only (BRAF V600 mutated melanoma, non-small cell lung cancer)
13	Female	≥12 and <18	Brentuximab vedotin|Nivolumab	Combination with another anti-cancer drug		No			II. Lymphomas and reticuloendothelial neoplasms	(a) Hodgkin lymphomas		PR	Yes	2015	Adult patients only with Hodgkin lymphoma
14	Female	≥2 and <12	Dabrafenib mesylate|Trametinib	Combination with another anti-cancer drug		Yes	BRAF	Mutation	III. CNS and Miscellaneous Intracranial and Intraspinal Neoplasms	(b) Astrocytomas		PR	Yes	2013	Several indications in adults only (BRAF V600 mutated melanoma, non-small cell lung cancer)
15	Male	≥12 and <18	Dabrafenib mesylate|Trametinib	Combination with another anti-cancer drug		Yes	BRAF	Mutation	III. CNS and Miscellaneous Intracranial and Intraspinal Neoplasms	(d.1) Low grade glioma		PR	Yes	2013	Several indications in adults only (BRAF V600 mutated melanoma, non-small cell lung cancer)
16	Female	≥2 and <12	Dabrafenib mesylate|Trametinib	Combination with another anti-cancer drug		Yes	BRAF	Mutation	III. CNS and Miscellaneous Intracranial and Intraspinal Neoplasms	(d.1) High grade glioma		PR	Yes	2013	Several indications in adults only (BRAF V600 mutated melanoma, non-small cell lung cancer)
17	Male	≥2 and <12	Dabrafenib mesylate|Trametinib	Combination with another anti-cancer drug		Yes	BRAF	Mutation	III. CNS and Miscellaneous Intracranial and Intraspinal Neoplasms	(b) Astrocytomas		PR	Yes	2013	Several indications in adults only (BRAF V600 mutated melanoma, non-small cell lung cancer)
18	Male	≥2 and <12	Dabrafenib mesylate|Trametinib	Combination with another anti-cancer drug		Yes	BRAF	Mutation	III. CNS and Miscellaneous Intracranial and Intraspinal Neoplasms	(d.1) Low grade glioma		PR	Yes	2013	Several indications in adults only (BRAF V600 mutated melanoma, non-small cell lung cancer)
19	Male	≥12 and <18	Brentuximab vedotin|Nivolumab	Combination with another anti-cancer drug		No			II. Lymphomas and reticuloendothelial neoplasms	(a) Hodgkin lymphomas		PR	Yes	2015	Adult patients only with Hodgkin lymphoma
20	Male	≥2 and <12	Dabrafenib mesylate	Single-agent		Yes	BRAF	Mutation	XII. Other And Unspecified Malignant Neoplasms	(b) Other unspecified malignant tumors	Langerhans cell histiocytosis	PR	Yes	2013	Several indications in adults only (BRAF V600 mutated melanoma, non-small cell lung cancer)
21	Female	≥2 and <12	Trametinib	Single-agent		Yes	BRAF	Fusion	III. CNS and Miscellaneous Intracranial and Intraspinal Neoplasms	(b) Astrocytomas		PR	Yes	2014	Adult patients only with BRAF V600 mutated melanoma
22	Male	≥18	Cabozantinib	Single-agent		No			VIII. Malignant Bone Tumors	(c) Ewing tumor and related sarcomas of bone		CR	Yes	2016	Several indications in adults only (renal cell carcinoma, hepatocellular carcinoma, differentiated thyroid carcinoma)
23	Male	≥2 and <12	Tazemetostat	Single-agent		Yes	Other	IHC	III. CNS and Miscellaneous Intracranial and Intraspinal Neoplasms	(c.4) Atypical teratoid/rhabdoid tumor		PR	Yes	Not approved	Not approved
24	Female	≥2 and <12	Dabrafenib mesylate|Trametinib	Combination with another anti-cancer drug		Yes	BRAF	Mutation	III. CNS and Miscellaneous Intracranial and Intraspinal Neoplasms	(b) Astrocytomas		PR	Yes	2013	Several indications in adults only (BRAF V600 mutated melanoma, non-small cell lung cancer)
25	Female	≥2 and <12	Dabrafenib mesylate|Trametinib	Combination with another anti-cancer drug		Yes	BRAF	Mutation	III. CNS and Miscellaneous Intracranial and Intraspinal Neoplasms	(b) Astrocytomas		PR	Yes	2013	Several indications in adults only (BRAF V600 mutated melanoma, non-small cell lung cancer)
26	Male	≥12 and <18	Alectinib hydrochloride	Single-agent		Yes	ALK	IHC	II. Lymphomas and reticuloendothelial neoplasms	(b) Non-Hodgkin lymphomas (except Burkitt lymphoma)		CR	Yes	2017	Several indications in adults only (ALK-positive advanced non-small cell lung cancer)
27	Male	≥2 and <12	Brentuximab vedotin|Nivolumab	Combination with another anti-cancer drug		No			II. Lymphomas and reticuloendothelial neoplasms	(a) Hodgkin lymphomas		CR	Yes	2015	Adult patients only with Hodgkin lymphoma
28	Male	≥18	Dabrafenib mesylate|Trametinib	Combination with another anti-cancer drug	Bevacizumab	Yes	BRAF	Mutation	III. CNS and Miscellaneous Intracranial and Intraspinal Neoplasms	(d.1) High grade glioma		PR	Yes	2013	Several indications in adults only (BRAF V600 mutated melanoma, non-small cell lung cancer)
29	Male	≥12 and <18	Brentuximab vedotin|Nivolumab	Combination with another anti-cancer drug		No			II. Lymphomas and reticuloendothelial neoplasms	(a) Hodgkin lymphomas		CR	Yes	2015	Adult patients only with Hodgkin lymphoma
30	Male	≥12 and <18	Pazopanib	Single-agent		No			IX. Soft Tissue And Other Extraosseous Sarcomas	(b.1) Fibroblastic and myofibroblastic tumors	Desmoid tumor	PR	Yes	2010	Several indications in adults only (renal cell carcinoma, soft-tissue sarcoma)
31	Male	<2	Dabrafenib mesylate|Trametinib	Combination with another anti-cancer drug		Yes	BRAF	Mutation	III. CNS and Miscellaneous Intracranial and Intraspinal Neoplasms	(d.1) Low grade glioma		PR	Yes	2013	Several indications in adults only (BRAF V600 mutated melanoma, non-small cell lung cancer)
32	Male	≥2 and <12	Dabrafenib mesylate|Trametinib	Combination with another anti-cancer drug		Yes	BRAF	Mutation	III. CNS and Miscellaneous Intracranial and Intraspinal Neoplasms	(b) Astrocytomas		PR	Yes	2013	Several indications in adults only (BRAF V600 mutated melanoma, non-small cell lung cancer)
33	Male	≥18	Cabozantinib	Single-agent		No			VIII. Malignant Bone Tumors	(a) Osteosarcomas		PR	Yes	2016	Several indications in adults only (renal cell carcinoma, hepatocellular carcinoma, differentiated thyroid carcinoma)
34	Female	≥2 and <12	Trametinib	Single-agent		Yes	BRAF	Fusion	III. CNS and Miscellaneous Intracranial and Intraspinal Neoplasms	(b) Astrocytomas		PR	Yes	2014	Adult patients only with BRAF V600 mutated melanoma
35	Male	≥2 and <12	Dabrafenib mesylate|Trametinib	Combination with another anti-cancer drug		Yes	BRAF	Mutation	III. CNS and Miscellaneous Intracranial and Intraspinal Neoplasms	(b) Astrocytomas		PR	Yes	2013	Several indications in adults only (BRAF V600 mutated melanoma, non-small cell lung cancer)
36	Female	≥2 and <12	Dabrafenib mesylate|Trametinib	Combination with another anti-cancer drug		Yes	NF1	Mutation	III. CNS and Miscellaneous Intracranial and Intraspinal Neoplasms	(d.1) Low grade glioma		PR	Yes	2013	Several indications in adults only (BRAF V600 mutated melanoma, non-small cell lung cancer)
37	Female	≥12 and <18	Dabrafenib mesylate|Trametinib	Combination with another anti-cancer drug		Yes	BRAF	Mutation	III. CNS and Miscellaneous Intracranial and Intraspinal Neoplasms	(b) Astrocytomas		PR	Yes	2013	Several indications in adults only (BRAF V600 mutated melanoma, non-small cell lung cancer)
38	Male	≥2 and <12	Trametinib	Single-agent		Yes	BRAF	Fusion	III. CNS and Miscellaneous Intracranial and Intraspinal Neoplasms	(b) Astrocytomas		PR	Yes	2014	Adult patients only with BRAF V600 mutated melanoma
39	Male	≥2 and <12	Trametinib	Single-agent		No			III. CNS and Miscellaneous Intracranial and Intraspinal Neoplasms	(d.1) High grade glioma		PR	Yes	2014	Adult patients only with BRAF V600 mutated melanoma
40	Male	≥12 and <18	Atezolizumab	Combination with another anti-cancer drug	Carboplatine/Etoposide	No			XI. Other Malignant Epithelial Neoplasms And Malignant Melanomas	(f.4) Carcinomas of lung		PR	Yes	2017	Several indications in adults only (urothelial carcinoma, lung cell cancer, triple-negative breast cancer, hepatocellular carcinoma)
41	Female	≥12 and <18	Crizotinib	Single-agent		Yes	ALK	Fusion	IX. Soft Tissue And Other Extraosseous Sarcomas	(e) Unspecified soft tissue sarcomas	Undifferenciated sarcoma NTRK	PR	Yes	2012	Several indications in adults only (ALK-positive and ROS1- positive advanced non-small cell lung cancer)
42	Male	≥18	Crizotinib	Single-agent		Yes	ALK	Fusion	IX. Soft Tissue And Other Extraosseous Sarcomas	(b.1) Fibroblastic and myofibroblastic tumors	Inflammatory myofibroblastic tumor	PR	Yes	2012	Several indications in adults only (ALK-positive and ROS1- positive advanced non-small cell lung cancer)
43	Female	≥18	Pazopanib	Single-agent		No			IX. Soft Tissue And Other Extraosseous Sarcomas	(b.1) Fibroblastic and myofibroblastic tumors	Desmoid tumor	PR	Yes	2010	Several indications in adults only (renal cell carcinoma, soft-tissue sarcoma)
44	Male	≥12 and <18	Dabrafenib mesylate|Trametinib	Combination with another anti-cancer drug		Yes	BRAF	Mutation	III. CNS and Miscellaneous Intracranial and Intraspinal Neoplasms	(d.1) Low grade glioma		PR	Yes	2013	Several indications in adults only (BRAF V600 mutated melanoma, non-small cell lung cancer)
45	Male	≥2 and <12	Dabrafenib mesylate|Trametinib	Combination with another anti-cancer drug		Yes	BRAF	Mutation	III. CNS and Miscellaneous Intracranial and Intraspinal Neoplasms	(b) Astrocytomas		PR	Yes	2013	Several indications in adults only (BRAF V600 mutated melanoma, non-small cell lung cancer)
46	Female	≥2 and <12	Capmatinib	Single-agent		Yes	MET	Fusion	III. CNS and Miscellaneous Intracranial and Intraspinal Neoplasms	(f) Unspecified intracranial and intraspinal neoplasms	Supratentorial malignant brain sarcoma	PR	NO	2022	Adult patients only with advanced non-small cell lung cancer harboring exon 14 MET alterations
47	Male	≥2 and <12	Alectinib hydrochloride	Single-agent		Yes	ALK	Fusion	II. Lymphomas and reticuloendothelial neoplasms	(b) Non-Hodgkin lymphomas (except Burkitt lymphoma)		CR	Yes	2017	Several indications in adults only (ALK-positive advanced non-small cell lung cancer)
48	Male	≥2 and <12	Trametinib	Single-agent		No			III. CNS and Miscellaneous Intracranial and Intraspinal Neoplasms	(b) Astrocytomas		PR	Yes	2014	Adult patients only with BRAF V600 mutated melanoma
49	Female	≥2 and <12	Trametinib	Single-agent		No			III. CNS and Miscellaneous Intracranial and Intraspinal Neoplasms	(d.1) Low grade glioma		PR	Yes	2014	Adult patients only with BRAF V600 mutated melanoma
50	Female	≥2 and <12	Alectinib hydrochloride	Single-agent		Yes	ALK	Fusion	IX. Soft Tissue And Other Extraosseous Sarcomas	(b.1) Fibroblastic and myofibroblastic tumors	Inflammatory myofibroblastic tumor	CR	Yes	2017	Several indications in adults only (ALK-positive advanced non-small cell lung cancer)
51	Female	≥12 and <18	Dabrafenib mesylate|Trametinib	Combination with another anti-cancer drug		Yes	BRAF	Mutation	III. CNS and Miscellaneous Intracranial and Intraspinal Neoplasms	(d.1) Low grade glioma		PR	Yes	2013	Several indications in adults only (BRAF V600 mutated melanoma, non-small cell lung cancer)
52	Female	≥2 and <12	Lenvatinib mesilate	Single-agent		Yes	FGFR	Fusion	III. CNS and Miscellaneous Intracranial and Intraspinal Neoplasms	(f) Unspecified intracranial and intraspinal neoplasms	Brain stem high-grade glioma	PR	NO	2015	Several indications in adults only (differentiated thyroid carcinoma, hepatocellular carcinoma)
53	Female	≥18	Crizotinib	Single-agent		Yes	ROS1	Fusion	IX. Soft Tissue And Other Extraosseous Sarcomas	(b.1) Fibroblastic and myofibroblastic tumors	Inflammatory myofibroblastic tumor	PR	Yes	2012	Several indications in adults only (ALK-positive and ROS1- positive advanced non-small cell lung cancer)
54	Male	≥18	Alectinib hydrochloride	Single-agent		Yes	ALK	IHC	II. Lymphomas and reticuloendothelial neoplasms	(b) Non-Hodgkin lymphomas (except Burkitt lymphoma)		CR	Yes	2017	Several indications in adults only (ALK-positive advanced non-small cell lung cancer)
55	Male	≥2 and <12	Dabrafenib mesylate|Trametinib	Combination with another anti-cancer drug		Yes	BRAF	Mutation	III. CNS and Miscellaneous Intracranial and Intraspinal Neoplasms	(b) Astrocytomas		PR	Yes	2013	Several indications in adults only (BRAF V600 mutated melanoma, non-small cell lung cancer)
56	Male	≥12 and <18	Dabrafenib mesylate|Trametinib	Combination with another anti-cancer drug	dabrafenib and trametinib	Yes	BRAF	Mutation	III. CNS and Miscellaneous Intracranial and Intraspinal Neoplasms	(b) Astrocytomas		PR	Yes	2013	Several indications in adults only (BRAF V600 mutated melanoma, non-small cell lung cancer)
57	Male	≥2 and <12	Dabrafenib mesylate|Trametinib	Combination with another anti-cancer drug		Yes	BRAF	Mutation	III. CNS and Miscellaneous Intracranial and Intraspinal Neoplasms	(d.1) Low grade glioma		PR	Yes	2013	Several indications in adults only (BRAF V600 mutated melanoma, non-small cell lung cancer)
